# Supplementary material for: Harnessing Code Interpreters for Enhanced Predictive Modeling: A Case Study on High-Density Lipoprotein Level Estimation in Romanian Diabetic Patients
Source: J Pers Med. 2023 Oct 6;13(10):1466. doi: 10.3390/jpm13101466 (PMC10608218; doi:10.3390/jpm13101466)
Supplement: Supplementary file 1 [file jpm-13-01466-s001.zip]

Archive with 1 entries (1 files):
- jpm-2603715-supplementary.pdf
